# Supplementary material for: Lactate Dehydrogenase Gene Family in Spirometra mansoni (Cestoda: Diphyllobothriidea)—Phylogenetic Patterns and Molecular Characteristics
Source: Animals (Basel). 2023 Nov 24;13(23):3642. doi: 10.3390/ani13233642 (PMC10705530; doi:10.3390/ani13233642)
Supplement: Supplementary file 1 [file animals-13-03642-s001.zip]

Archive with 1 entries (1 files):
- animals-2659514-supplementary.pdf
